# Supplementary material for: Ankle-Brachial Index and Arterial Stiffness, Modulate the Exertional Capacity of High-Frequency Training Athletes
Source: J Cardiovasc Dev Dis. 2022 Sep 19;9(9):312. doi: 10.3390/jcdd9090312 (PMC9506274; doi:10.3390/jcdd9090312)
Supplement: Supplementary file 1 [file jcdd-09-00312-s001.zip]

Archive with 1 entries (1 files):
- jcdd-1884782-supplementary.pdf
